# Supplementary material for: Accumulation of ibuprofen in endemic amphipods of Lake Baikal
Source: PeerJ. 2026 Apr 9;14:e21008. doi: 10.7717/peerj.21008 (PMC13070318; doi:10.7717/peerj.21008)
Supplement: Supplemental Information 1 — Designation of categorical data. [file peerj-14-21008-s001.xlsx]

## Sheet: codebook
Sheet	Variable	Type	Codes	Suggested labels
IBU 2023_Qual Data	Ibuprofen	Categorical (numeric-coded)	0	0 = not detected / no
IBU 2023_Qual Data	Ibuprofen	Categorical (numeric-coded)	1	1 = detected / yes
IBU_derivative	Ibuprofen derivative	Categorical (numeric-coded)	0	0 = not detected / no
IBU_derivative	Ibuprofen derivative	Categorical (numeric-coded)	1	1 = detected / yes
