# Supplementary material for: Accumulation of ibuprofen in endemic amphipods of Lake Baikal
Source: PeerJ. 2026 Apr 9;14:e21008. doi: 10.7717/peerj.21008 (PMC13070318; doi:10.7717/peerj.21008)
Supplement: Supplemental Information 2 [file peerj-14-21008-s002.xlsx]

## Sheet: IBU 2023_Qual Data
RAW data
Sample	Location	Selection area	Seasonality	Species	Ibuprofen					Summary statistic
1	Angara River	Coastal zone (0.5 m)	spring 2023	Eulimnogammarus verrucosus	0						IBU_spring 2023 (0.5 m)	IBU_autumn 2023 (0.5 m)	IBU_spring 2023 (70 m)	IBU_summer 2023 (0.5 m)
2	Angara River	Coastal zone (0.5 m)	spring 2023	Eulimnogammarus verrucosus	0					N	73	120	20	5
3	Angara River	Coastal zone (0.5 m)	spring 2023	Eulimnogammarus sp.	0					Min	0	0	0	0
4	Angara River	Coastal zone (0.5 m)	spring 2023	Eulimnogammarus verrucosus	0					Max	1	1	1	0
5	Angara River	Coastal zone (0.5 m)	spring 2023	Eulimnogammarus sp.	0					Sum	47	21	1	0
6	Angara River	Coastal zone (0.5 m)	spring 2023	Eulimnogammarus sp.	0					Mean	0.643836	0.175	0.05	0
7	Angara River	Coastal zone (0.5 m)	spring 2023	Eulimnogammarus sp.	0					Std. error	0.0564347	0.0348315	0.05	0
8	Angara River	Coastal zone (0.5 m)	spring 2023	Eulimnogammarus sp.	0					Variance	0.232496	0.145588	0.05	0
9	Angara River	Coastal zone (0.5 m)	spring 2023	Eulimnogammarus verrucosus	1					Stand. dev	0.482179	0.38156	0.223607	0
10	Angara River	Coastal zone (0.5 m)	spring 2023	Eulimnogammarus verrucosus	0					Median	1	0	0	0
11	Angara River	Coastal zone (0.5 m)	spring 2023	Eulimnogammarus verrucosus	0					25 prcntil	0	0	0	0
12	Angara River	Coastal zone (0.5 m)	spring 2023	Eulimnogammarus sp.	0					75 prcntil	1	0	0	0
13	Angara River	Coastal zone (0.5 m)	spring 2023	Eulimnogammarus verrucosus	0					Skewness	-0.613413	1.7324	4.47214	0
14	Angara River	Coastal zone (0.5 m)	spring 2023	Eulimnogammarus verrucosus	0					Kurtosis	-1.67026	1.01791	20	0
15	Angara River	Coastal zone (0.5 m)	spring 2023	Eulimnogammarus verrucosus	0					Geom. mean	0	0	0	0
16	Angara River	Coastal zone (0.5 m)	spring 2023	Eulimnogammarus verrucosus	0					Coeff. var	74.8916	218.034	447.214	NAN
17	Angara River	Coastal zone (0.5 m)	spring 2023	Eulimnogammarus verrucosus	0
18	Angara River	Coastal zone (0.5 m)	spring 2023	Eulimnogammarus verrucosus	0					Normality tests
19	Angara River	Coastal zone (0.5 m)	spring 2023	Eulimnogammarus verrucosus	0						IBU_spring 2023 (0.5 m)	IBU_autumn 2023 (0.5 m)	IBU_spring 2023 (70 m)	IBU_summer 2023 (0.5 m)
20	Angara River	Coastal zone (0.5 m)	spring 2023	Eulimnogammarus verrucosus	0					N	73	120	20
21	Angara River	Coastal zone (0.5 m)	spring 2023	Eulimnogammarus verrucosus	0					Shapiro-Wilk W	0.6057	0.46	0.2359
22	Angara River	Coastal zone (0.5 m)	spring 2023	Eulimnogammarus verrucosus	0					p(normal)	1.06e-12	4.349e-19	2.693e-09
23	Angara River	Coastal zone (0.5 m)	spring 2023	Eulimnogammarus verrucosus	0					Anderson-Darling A	14.41	33.61	7.176
24	Angara River	Coastal zone (0.5 m)	spring 2023	Eulimnogammarus verrucosus	0					p(normal)	1.472e-34	8.695e-75	2.849e-18
25	Angara River	Coastal zone (0.5 m)	spring 2023	Eulimnogammarus verrucosus	0					p(Monte Carlo)	0.0001	0.0001	0.0001
26	Angara River	Coastal zone (0.5 m)	spring 2023	Eulimnogammarus verrucosus	0					Lilliefors L	0.4138	0.5018	0.5385
27	Angara River	Coastal zone (0.5 m)	spring 2023	Eulimnogammarus verrucosus	1					p(normal)	0.0001	0.0001	0.0001
28	Angara River	Coastal zone (0.5 m)	spring 2023	Eulimnogammarus verrucosus	1					p(Monte Carlo)	0.0001	0.0001	0.0001
29	Angara River	Coastal zone (0.5 m)	spring 2023	Eulimnogammarus verrucosus	1					Jarque-Bera JB	12.56	62.82	245.7
30	Angara River	Coastal zone (0.5 m)	spring 2023	Eulimnogammarus verrucosus	0					p(normal)	0.001871	2.285e-14	4.524e-54
31	Angara River	Coastal zone (0.5 m)	spring 2023	Eulimnogammarus cyaneus	1					p(Monte Carlo)	0.0107	0.0001	0.0001
32	Angara River	Coastal zone (0.5 m)	spring 2023	Eulimnogammarus cyaneus	1
33	Angara River	Coastal zone (0.5 m)	spring 2023	Eulimnogammarus cyaneus	1
34	Angara River	Coastal zone (0.5 m)	spring 2023	Brandtia sp.	1					F test
35	Angara River	Coastal zone (0.5 m)	spring 2023	Brandtia sp.	1
36	Angara River	Coastal zone (0.5 m)	spring 2023	Brandtia sp.	1					IBU_spring 2023 (0.5 m)		IBU_autumn 2023 (0.5 m)
37	Angara River	Coastal zone (0.5 m)	spring 2023	Brandtia sp.	1					N:	73	N:	120
38	Angara River	Coastal zone (0.5 m)	spring 2023	Brandtia sp.	1					Variance:	0.2325	Variance:	0.14559
39	Angara River	Coastal zone (0.5 m)	spring 2023	Pallasea sp.	1
40	Listvyanka	Coastal zone (0.5 m)	spring 2023	Eulimnogammarus verrucosus	1					F :	1.5969	p (same var.):	0.023733
41	Listvyanka	Coastal zone (0.5 m)	spring 2023	Eulimnogammarus verrucosus	1					Critical F value (p=0.05):	1.5005
42	Listvyanka	Coastal zone (0.5 m)	spring 2023	Eulimnogammarus verrucosus	1					Monte Carlo permutation:	p (same var.):	0.0001
43	Listvyanka	Coastal zone (0.5 m)	spring 2023	Eulimnogammarus verrucosus	1
44	Listvyanka	Coastal zone (0.5 m)	spring 2023	Eulimnogammarus verrucosus	1					ANOVA
45	Listvyanka	Coastal zone (0.5 m)	spring 2023	Eulimnogammarus verrucosus	1
46	Listvyanka	Coastal zone (0.5 m)	spring 2023	Eulimnogammarus verrucosus	1						Sum of sqrs	df	Mean square	F	p (same)
47	Listvyanka	Coastal zone (0.5 m)	spring 2023	Eulimnogammarus verrucosus	1					Between groups:	9.97672	1	9.97672	55.94	2.644e-12
48	Listvyanka	Coastal zone (0.5 m)	spring 2023	Eulimnogammarus verrucosus	1					Within groups:	34.0647	191	0.178349	Permutation p (n=99999)
49	Listvyanka	Coastal zone (0.5 m)	spring 2023	Eulimnogammarus verrucosus	1					Total:	44.0415	192	1e-05
50	Listvyanka	Coastal zone (0.5 m)	spring 2023	Eulimnogammarus verrucosus	1
51	Listvyanka	Coastal zone (0.5 m)	spring 2023	Eulimnogammarus verrucosus	1					Components of variance (only for random effects):
52	Listvyanka	Coastal zone (0.5 m)	spring 2023	Eulimnogammarus verrucosus	1					Var(group):	0.107939	Var(error):	0.178349	ICC:	0.377028
53	Listvyanka	Coastal zone (0.5 m)	spring 2023	Eulimnogammarus verrucosus	1
54	Listvyanka	Coastal zone (0.5 m)	spring 2023	Eulimnogammarus verrucosus	1					omega2:	0.2216
55	Listvyanka	Coastal zone (0.5 m)	spring 2023	Eulimnogammarus verrucosus	1
56	Listvyanka	Coastal zone (0.5 m)	spring 2023	Eulimnogammarus verrucosus	1					Levene´s test for homogeneity of variance, from means	p (same):	2.374e-07
57	Listvyanka	Coastal zone (0.5 m)	spring 2023	Eulimnogammarus verrucosus	1					Levene´s test, from medians	p (same):	0.004297
58	Listvyanka	Coastal zone (0.5 m)	spring 2023	Eulimnogammarus verrucosus	1
59	Listvyanka	Coastal zone (0.5 m)	spring 2023	Eulimnogammarus verrucosus	1					Welch F test in the case of unequal variances: F=49,98, df=126,2, p=9,399E-11
60	Listvyanka	Coastal zone (0.5 m)	spring 2023	Eulimnogammarus verrucosus	1
61	Listvyanka	Coastal zone (0.5 m)	spring 2023	Eulimnogammarus verrucosus	1					Mann-Whitney paiwize
62	Listvyanka	Coastal zone (0.5 m)	spring 2023	Eulimnogammarus verrucosus	1					Raw p values, sequential Bonferroni significance
63	Listvyanka	Coastal zone (0.5 m)	spring 2023	Eulimnogammarus verrucosus	1
64	Listvyanka	Coastal zone (0.5 m)	spring 2023	Eulimnogammarus verrucosus	1						IBU_spring 2023 (0.5 m)	IBU_autumn 2023 (0.5 m)
65	Listvyanka	Coastal zone (0.5 m)	spring 2023	Eulimnogammarus verrucosus	1					IBU_spring 2023 (0.5 m)		4.299e-11
66	Listvyanka	Coastal zone (0.5 m)	spring 2023	Eulimnogammarus verrucosus	1					IBU_autumn 2023 (0.5 m)	4.299e-11
67	Listvyanka	Coastal zone (0.5 m)	spring 2023	Eulimnogammarus verrucosus	1
68	Listvyanka	Coastal zone (0.5 m)	spring 2023	Eulimnogammarus verrucosus	1
69	Listvyanka	Coastal zone (0.5 m)	spring 2023	Eulimnogammarus verrucosus	1					t-test
70	Listvyanka	Coastal zone (0.5 m)	spring 2023	Eulimnogammarus verrucosus	1
71	Listvyanka	Coastal zone (0.5 m)	spring 2023	Eulimnogammarus sp.	1					IBU_spring 2023 (0.5 m)		IBU_autumn 2023 (0.5 m)
72	Listvyanka	Coastal zone (0.5 m)	spring 2023	Eulimnogammarus sp.	1					N:	73	N:	120
73	Listvyanka	Coastal zone (0.5 m)	spring 2023	Brandtia sp.	1					Mean:	0.64384	Mean:	0.175
										95% conf.:	(0,53134 0,75634)	95% conf.:	(0,10603 0,24397)
1	Buguldeika	Deep water zone (70 m)	spring 2023	Ommatogammarus flavus	0					Variance:	0.2325	Variance:	0.14559
2	Buguldeika	Deep water zone (70 m)	spring 2023	Ommatogammarus flavus	0
3	Buguldeika	Deep water zone (70 m)	spring 2023	Ommatogammarus flavus	0					Difference between means:	0.46884
4	Buguldeika	Deep water zone (70 m)	spring 2023	Ommatogammarus flavus	1					95% conf. interval (parametric):	(0,34519 0,59248)
5	Buguldeika	Deep water zone (70 m)	spring 2023	Ommatogammarus flavus	0					95% conf. interval (bootstrap):	(0,34258 0,59863)
6	Buguldeika	Deep water zone (70 m)	spring 2023	Ommatogammarus flavus	0
7	Buguldeika	Deep water zone (70 m)	spring 2023	Ommatogammarus flavus	0					t :	7.4793	p (same mean):	2.6439e-12	Critical t value (p=0.05):	1.9725
8	Buguldeika	Deep water zone (70 m)	spring 2023	Ommatogammarus flavus	0					Uneq. var. t :	7.0695	p (same mean):	9.3993e-11
9	Buguldeika	Deep water zone (70 m)	spring 2023	Ommatogammarus flavus	0					Monte Carlo permutation:	p (same mean):	0.0001
10	Buguldeika	Deep water zone (70 m)	spring 2023	Ommatogammarus flavus	0
11	Buguldeika	Deep water zone (70 m)	spring 2023	Ommatogammarus flavus	0
12	Buguldeika	Deep water zone (70 m)	spring 2023	Ommatogammarus flavus	0					Kruskal-Wallis
13	Buguldeika	Deep water zone (70 m)	spring 2023	Ommatogammarus flavus	0
14	Buguldeika	Deep water zone (70 m)	spring 2023	Ommatogammarus flavus	0					H (chi2):	29.78
15	Buguldeika	Deep water zone (70 m)	spring 2023	Ommatogammarus flavus	0					Hc (tie corrected):	43.49
16	Buguldeika	Deep water zone (70 m)	spring 2023	Ommatogammarus flavus	0					p (same):	4.253e-11
17	Buguldeika	Deep water zone (70 m)	spring 2023	Ommatogammarus flavus	0
18	Buguldeika	Deep water zone (70 m)	spring 2023	Ommatogammarus flavus	0					There is a significant difference between sample medians
19	Buguldeika	Deep water zone (70 m)	spring 2023	Ommatogammarus flavus	0
20	Buguldeika	Deep water zone (70 m)	spring 2023	Ommatogammarus flavus	0
										Tukey's pairwise
											IBU_spring 2023 (0.5 m)	IBU_autumn 2023 (0.5 m)
Sample	Location	Selection area	Seasonality	Species	Ibuprofen					IBU_spring 2023 (0.5 m)		2.41e-12
1	Ust-Barguzin	Coastal zone (0.5 m)	summer 2023	Eulimnogammarus verrucosus	0					IBU_autumn 2023 (0.5 m)	10.58
2	Ust-Barguzin	Coastal zone (0.5 m)	summer 2023	Eulimnogammarus verrucosus	0
3	Ust-Barguzin	Coastal zone (0.5 m)	summer 2023	Eulimnogammarus verrucosus	0
4	Ust-Barguzin	Coastal zone (0.5 m)	summer 2023	Eulimnogammarus verrucosus	0
5	Ust-Barguzin	Coastal zone (0.5 m)	summer 2023	Eulimnogammarus verrucosus	0
1	Angara River	Coastal zone (0.5 m)	autumn 2023	Eulimnogammarus verrucosus	1
2	Angara River	Coastal zone (0.5 m)	autumn 2023	Eulimnogammarus verrucosus	0
3	Angara River	Coastal zone (0.5 m)	autumn 2023	Eulimnogammarus verrucosus	1
4	Angara River	Coastal zone (0.5 m)	autumn 2023	Eulimnogammarus verrucosus	1
5	Angara River	Coastal zone (0.5 m)	autumn 2023	Eulimnogammarus verrucosus	0
6	Angara River	Coastal zone (0.5 m)	autumn 2023	Eulimnogammarus verrucosus	1
7	Angara River	Coastal zone (0.5 m)	autumn 2023	Eulimnogammarus verrucosus	0
8	Angara River	Coastal zone (0.5 m)	autumn 2023	Eulimnogammarus verrucosus	0
9	Listvyanka	Coastal zone (0.5 m)	autumn 2023	Eulimnogammarus verrucosus	0
10	Listvyanka	Coastal zone (0.5 m)	autumn 2023	Eulimnogammarus verrucosus	0
11	Listvyanka	Coastal zone (0.5 m)	autumn 2023	Eulimnogammarus verrucosus	0
12	Listvyanka	Coastal zone (0.5 m)	autumn 2023	Eulimnogammarus verrucosus	0
13	Listvyanka	Coastal zone (0.5 m)	autumn 2023	Eulimnogammarus verrucosus	0
14	Listvyanka	Coastal zone (0.5 m)	autumn 2023	Eulimnogammarus verrucosus	1
15	Listvyanka	Coastal zone (0.5 m)	autumn 2023	Eulimnogammarus verrucosus	0
16	Listvyanka	Coastal zone (0.5 m)	autumn 2023	Eulimnogammarus verrucosus	1
17	Listvyanka	Coastal zone (0.5 m)	autumn 2023	Eulimnogammarus verrucosus	0
18	Listvyanka	Coastal zone (0.5 m)	autumn 2023	Eulimnogammarus verrucosus	0
19	Listvyanka	Coastal zone (0.5 m)	autumn 2023	Eulimnogammarus verrucosus	0
20	Listvyanka	Coastal zone (0.5 m)	autumn 2023	Eulimnogammarus verrucosus	0
21	Listvyanka	Coastal zone (0.5 m)	autumn 2023	Eulimnogammarus verrucosus	0
22	Listvyanka	Coastal zone (0.5 m)	autumn 2023	Eulimnogammarus verrucosus	0
23	Listvyanka	Coastal zone (0.5 m)	autumn 2023	Eulimnogammarus verrucosus	1
24	Listvyanka	Coastal zone (0.5 m)	autumn 2023	Eulimnogammarus verrucosus	0
25	Listvyanka	Coastal zone (0.5 m)	autumn 2023	Eulimnogammarus verrucosus	1
26	Listvyanka	Coastal zone (0.5 m)	autumn 2023	Eulimnogammarus verrucosus	1
27	Listvyanka	Coastal zone (0.5 m)	autumn 2023	Eulimnogammarus verrucosus	0
28	Listvyanka	Coastal zone (0.5 m)	autumn 2023	Eulimnogammarus verrucosus	0
29	Listvyanka	Coastal zone (0.5 m)	autumn 2023	Eulimnogammarus verrucosus	0
30	Listvyanka	Coastal zone (0.5 m)	autumn 2023	Eulimnogammarus verrucosus	0
31	Listvyanka	Coastal zone (0.5 m)	autumn 2023	Eulimnogammarus verrucosus	0
32	Listvyanka	Coastal zone (0.5 m)	autumn 2023	Eulimnogammarus verrucosus	0
33	Listvyanka	Coastal zone (0.5 m)	autumn 2023	Eulimnogammarus verrucosus	0
34	Listvyanka	Coastal zone (0.5 m)	autumn 2023	Eulimnogammarus verrucosus	0
35	Listvyanka	Coastal zone (0.5 m)	autumn 2023	Eulimnogammarus verrucosus	0
36	Listvyanka	Coastal zone (0.5 m)	autumn 2023	Eulimnogammarus verrucosus	0
37	Listvyanka	Coastal zone (0.5 m)	autumn 2023	Eulimnogammarus verrucosus	0
38	Listvyanka	Coastal zone (0.5 m)	autumn 2023	Eulimnogammarus verrucosus	0
39	Listvyanka	Coastal zone (0.5 m)	autumn 2023	Eulimnogammarus verrucosus	0
40	Listvyanka	Coastal zone (0.5 m)	autumn 2023	Eulimnogammarus verrucosus	0
41	Listvyanka	Coastal zone (0.5 m)	autumn 2023	Eulimnogammarus verrucosus	0
42	Listvyanka	Coastal zone (0.5 m)	autumn 2023	Eulimnogammarus verrucosus	0
43	Buguldeika	Coastal zone (0.5 m)	autumn 2023	Eulimnogammarus verrucosus	0
44	Buguldeika	Coastal zone (0.5 m)	autumn 2023	Eulimnogammarus verrucosus	0
45	Buguldeika	Coastal zone (0.5 m)	autumn 2023	Eulimnogammarus verrucosus	0
46	Buguldeika	Coastal zone (0.5 m)	autumn 2023	Eulimnogammarus verrucosus	0
47	Buguldeika	Coastal zone (0.5 m)	autumn 2023	Eulimnogammarus verrucosus	1
48	Buguldeika	Coastal zone (0.5 m)	autumn 2023	Eulimnogammarus verrucosus	1
49	Buguldeika	Coastal zone (0.5 m)	autumn 2023	Eulimnogammarus verrucosus	1
50	Buguldeika	Coastal zone (0.5 m)	autumn 2023	Eulimnogammarus verrucosus	1
51	Buguldeika	Coastal zone (0.5 m)	autumn 2023	Eulimnogammarus verrucosus	1
52	Buguldeika	Coastal zone (0.5 m)	autumn 2023	Eulimnogammarus verrucosus	1
53	Buguldeika	Coastal zone (0.5 m)	autumn 2023	Eulimnogammarus verrucosus	1
54	Buguldeika	Coastal zone (0.5 m)	autumn 2023	Eulimnogammarus verrucosus	0
55	Buguldeika	Coastal zone (0.5 m)	autumn 2023	Eulimnogammarus verrucosus	0
56	Buguldeika	Coastal zone (0.5 m)	autumn 2023	Eulimnogammarus verrucosus	0
57	Buguldeika	Coastal zone (0.5 m)	autumn 2023	Eulimnogammarus verrucosus	0
58	Buguldeika	Coastal zone (0.5 m)	autumn 2023	Eulimnogammarus verrucosus	0
59	Buguldeika	Coastal zone (0.5 m)	autumn 2023	Eulimnogammarus verrucosus	0
60	Buguldeika	Coastal zone (0.5 m)	autumn 2023	Eulimnogammarus verrucosus	0
61	Buguldeika	Coastal zone (0.5 m)	autumn 2023	Eulimnogammarus verrucosus	0
62	Buguldeika	Coastal zone (0.5 m)	autumn 2023	Eulimnogammarus verrucosus	0
63	Buguldeika	Coastal zone (0.5 m)	autumn 2023	Eulimnogammarus verrucosus	0
64	Buguldeika	Coastal zone (0.5 m)	autumn 2023	Eulimnogammarus verrucosus	0
65	Buguldeika	Coastal zone (0.5 m)	autumn 2023	Eulimnogammarus verrucosus	0
66	Buguldeika	Coastal zone (0.5 m)	autumn 2023	Eulimnogammarus verrucosus	0
67	Buguldeika	Coastal zone (0.5 m)	autumn 2023	Eulimnogammarus verrucosus	0
68	Buguldeika	Coastal zone (0.5 m)	autumn 2023	Eulimnogammarus verrucosus	1
69	Buguldeika	Coastal zone (0.5 m)	autumn 2023	Eulimnogammarus verrucosus	0
70	Buguldeika	Coastal zone (0.5 m)	autumn 2023	Eulimnogammarus verrucosus	0
71	Buguldeika	Coastal zone (0.5 m)	autumn 2023	Eulimnogammarus verrucosus	0
72	Buguldeika	Coastal zone (0.5 m)	autumn 2023	Eulimnogammarus verrucosus	0
73	Buguldeika	Coastal zone (0.5 m)	autumn 2023	Eulimnogammarus verrucosus	1
74	Buguldeika	Coastal zone (0.5 m)	autumn 2023	Eulimnogammarus verrucosus	1
75	Buguldeika	Coastal zone (0.5 m)	autumn 2023	Eulimnogammarus verrucosus	1
76	Buguldeika	Coastal zone (0.5 m)	autumn 2023	Eulimnogammarus verrucosus	1
77	Buguldeika	Coastal zone (0.5 m)	autumn 2023	Eulimnogammarus verrucosus	0
78	Buguldeika	Coastal zone (0.5 m)	autumn 2023	Eulimnogammarus verrucosus	0
79	Buguldeika	Coastal zone (0.5 m)	autumn 2023	Eulimnogammarus verrucosus	0
80	Buguldeika	Coastal zone (0.5 m)	autumn 2023	Eulimnogammarus verrucosus	0
81	Buguldeika	Coastal zone (0.5 m)	autumn 2023	Eulimnogammarus verrucosus	0
82	Buguldeika	Coastal zone (0.5 m)	autumn 2023	Eulimnogammarus verrucosus	0
83	Buguldeika	Coastal zone (0.5 m)	autumn 2023	Eulimnogammarus verrucosus	0
84	Buguldeika	Coastal zone (0.5 m)	autumn 2023	Eulimnogammarus verrucosus	0
85	Buguldeika	Coastal zone (0.5 m)	autumn 2023	Eulimnogammarus verrucosus	0
86	Buguldeika	Coastal zone (0.5 m)	autumn 2023	Eulimnogammarus verrucosus	0
87	B. Goloustnoe	Coastal zone (0.5 m)	autumn 2023	Eulimnogammarus verrucosus	0
88	B. Goloustnoe	Coastal zone (0.5 m)	autumn 2023	Eulimnogammarus verrucosus	0
89	B. Goloustnoe	Coastal zone (0.5 m)	autumn 2023	Eulimnogammarus verrucosus	0
90	B. Goloustnoe	Coastal zone (0.5 m)	autumn 2023	Eulimnogammarus verrucosus	0
91	B. Goloustnoe	Coastal zone (0.5 m)	autumn 2023	Eulimnogammarus verrucosus	0
92	B. Goloustnoe	Coastal zone (0.5 m)	autumn 2023	Eulimnogammarus verrucosus	0
93	B. Goloustnoe	Coastal zone (0.5 m)	autumn 2023	Eulimnogammarus verrucosus	0
94	B. Goloustnoe	Coastal zone (0.5 m)	autumn 2023	Eulimnogammarus verrucosus	0
95	B. Goloustnoe	Coastal zone (0.5 m)	autumn 2023	Eulimnogammarus verrucosus	0
96	B. Goloustnoe	Coastal zone (0.5 m)	autumn 2023	Eulimnogammarus verrucosus	0
97	B. Goloustnoe	Coastal zone (0.5 m)	autumn 2023	Eulimnogammarus verrucosus	0
98	B. Goloustnoe	Coastal zone (0.5 m)	autumn 2023	Eulimnogammarus verrucosus	0
99	B. Goloustnoe	Coastal zone (0.5 m)	autumn 2023	Eulimnogammarus verrucosus	0
100	B. Goloustnoe	Coastal zone (0.5 m)	autumn 2023	Eulimnogammarus verrucosus	0
101	B. Goloustnoe	Coastal zone (0.5 m)	autumn 2023	Eulimnogammarus verrucosus	0
102	B. Goloustnoe	Coastal zone (0.5 m)	autumn 2023	Eulimnogammarus verrucosus	0
103	B. Goloustnoe	Coastal zone (0.5 m)	autumn 2023	Eulimnogammarus verrucosus	0
104	B. Goloustnoe	Coastal zone (0.5 m)	autumn 2023	Eulimnogammarus verrucosus	0
105	B. Goloustnoe	Coastal zone (0.5 m)	autumn 2023	Eulimnogammarus verrucosus	0
106	B. Goloustnoe	Coastal zone (0.5 m)	autumn 2023	Eulimnogammarus verrucosus	0
107	B. Goloustnoe	Coastal zone (0.5 m)	autumn 2023	Eulimnogammarus verrucosus	0
108	B. Goloustnoe	Coastal zone (0.5 m)	autumn 2023	Eulimnogammarus verrucosus	0
109	B. Goloustnoe	Coastal zone (0.5 m)	autumn 2023	Eulimnogammarus verrucosus	0
110	B. Goloustnoe	Coastal zone (0.5 m)	autumn 2023	Eulimnogammarus verrucosus	0
111	B. Goloustnoe	Coastal zone (0.5 m)	autumn 2023	Eulimnogammarus verrucosus	0
112	B. Goloustnoe	Coastal zone (0.5 m)	autumn 2023	Eulimnogammarus verrucosus	0
113	Kultuk	Coastal zone (0.5 m)	autumn 2023	Eulimnogammarus verrucosus	0
114	Kultuk	Coastal zone (0.5 m)	autumn 2023	Eulimnogammarus verrucosus	0
115	Kultuk	Coastal zone (0.5 m)	autumn 2023	Eulimnogammarus verrucosus	0
116	Kultuk	Coastal zone (0.5 m)	autumn 2023	Eulimnogammarus verrucosus	0
117	Kultuk	Coastal zone (0.5 m)	autumn 2023	Eulimnogammarus verrucosus	0
118	Kultuk	Coastal zone (0.5 m)	autumn 2023	Eulimnogammarus verrucosus	0
119	Kultuk	Coastal zone (0.5 m)	autumn 2023	Eulimnogammarus verrucosus	0
120	Kultuk	Coastal zone (0.5 m)	autumn 2023	Eulimnogammarus verrucosus	0

## Sheet: IBU 2023_Quant Data
Location	Seasonality	Selection area	Species	Wet weight, g	Average S (Peak of ibuprofen)	Average S (Peak of Analytical standard)	Analytical standard, ng/ml	Concentration of Ibuprofen, in sample, ng/ml	Recalculation, per aliquot (х2ml), ng/ml	Concentraion of Ibuprofen, per amphipod wet weight, ng/g
Angara River	spring 2023	Coastal zone (0.5 m)	Eulimnogammarus verrucosus	0.313	18.04	204.03	72	6.36612	12.7322	40.6781
Angara River	spring 2023	Coastal zone (0.5 m)	Eulimnogammarus verrucosus	0.44	15.81	204.03	72	5.57918	11.1584	25.3599
Angara River	spring 2023	Coastal zone (0.5 m)	Eulimnogammarus verrucosus	0.285	13.07	204.03	72	4.61226	9.22453	32.3668
Angara River	spring 2023	Coastal zone (0.5 m)	Eulimnogammarus verrucosus	0.308	20.28	204.03	72	7.15659	14.3132	46.4714					Summary statistic
Angara River	spring 2023	Coastal zone (0.5 m)	Eulimnogammarus cyaneus	0.463	16.36	204.03	72	5.77327	11.5465	24.9385
Angara River	spring 2023	Coastal zone (0.5 m)	Eulimnogammarus cyaneus	0.672	16.03	204.03	72	5.65682	11.3136	16.8358						IBU_spring 2023 (0.5 m)	IBU_autumn 2023 (0.5 m)
Angara River	spring 2023	Coastal zone (0.5 m)	Eulimnogammarus cyaneus	0.622	21.49	204.03	72	7.58359	15.1672	24.3845					N	46	18
Angara River	spring 2023	Coastal zone (0.5 m)	Brandtia sp.	0.0682	16.9	204.03	72	5.96383	11.9277	174.892					Min	4.14	0.06
Angara River	spring 2023	Coastal zone (0.5 m)	Brandtia sp.	0.033	20	204.03	72	7.05779	14.1156	427.745					Max	7.81	93.11
Angara River	spring 2023	Coastal zone (0.5 m)	Brandtia sp.	0.028	16.94	204.03	72	5.97794	11.9559	426.996					Sum	282.82	334.65
Angara River	spring 2023	Coastal zone (0.5 m)	Brandtia sp.	0.036	19.94	204.03	72	7.03661	14.0732	390.923					Mean	6.14826	18.5917
Angara River	spring 2023	Coastal zone (0.5 m)	Brandtia sp.	0.033	18.33	204.03	72	6.46846	12.9369	392.028					Std. error	0.122686	6.64274
Listvyanka	spring 2023	Coastal zone (0.5 m)	Eulimnogammarus verrucosus	0.355	17.25	204.03	72	6.08734	12.1747	34.2949					Variance	0.692388	794.268
Listvyanka	spring 2023	Coastal zone (0.5 m)	Eulimnogammarus verrucosus	0.451	19.22	204.03	72	6.78253	13.5651	30.0777					Stand. dev	0.832099	28.1828
Listvyanka	spring 2023	Coastal zone (0.5 m)	Eulimnogammarus verrucosus	0.776	18.68	204.03	72	6.59197	13.1839	16.9896					Median	6.115	3.13
Listvyanka	spring 2023	Coastal zone (0.5 m)	Eulimnogammarus verrucosus	0.343	14.93	204.03	72	5.26864	10.5373	30.7209					25 prcntil	5.6425	1.9225
Listvyanka	spring 2023	Coastal zone (0.5 m)	Eulimnogammarus verrucosus	0.714	15.08	204.03	72	5.32157	10.6431	14.9064					75 prcntil	6.7275	47.37
Listvyanka	spring 2023	Coastal zone (0.5 m)	Eulimnogammarus verrucosus	0.315	18.47	204.03	72	6.51787	13.0357	41.3833					Skewness	-0.159066	1.53678
Listvyanka	spring 2023	Coastal zone (0.5 m)	Eulimnogammarus verrucosus	0.306	14.25	204.03	72	5.02867	10.0573	32.8671					Kurtosis	0.131746	1.37546
Listvyanka	spring 2023	Coastal zone (0.5 m)	Eulimnogammarus verrucosus	0.471	12.35	204.03	72	4.35818	8.71637	18.5061					Geom. mean	6.09105	4.82441
Listvyanka	spring 2023	Coastal zone (0.5 m)	Eulimnogammarus verrucosus	0.289	19.16	204.03	72	6.76136	13.5227	46.7914					Coeff. var	13.5339	151.588
Listvyanka	spring 2023	Coastal zone (0.5 m)	Eulimnogammarus verrucosus	0.479	20.5	204.03	72	7.23423	14.4685	30.2056
Listvyanka	spring 2023	Coastal zone (0.5 m)	Eulimnogammarus verrucosus	0.394	17.31	204.03	72	6.10851	12.217	31.0077
Listvyanka	spring 2023	Coastal zone (0.5 m)	Eulimnogammarus verrucosus	0.319	11.73	204.03	72	4.13939	8.27878	25.9523					Normality tests
Listvyanka	spring 2023	Coastal zone (0.5 m)	Eulimnogammarus verrucosus	0.37	17.79	204.03	72	6.2779	12.5558	33.9346						IBU_spring 2023 (0.5 m)	IBU_autumn 2023 (0.5 m)
Listvyanka	spring 2023	Coastal zone (0.5 m)	Eulimnogammarus verrucosus	0.3463	16.52	204.03	72	5.82973	11.6595	33.6687					N	46	18
Listvyanka	spring 2023	Coastal zone (0.5 m)	Eulimnogammarus verrucosus	0.3084	19.05	204.03	72	6.72254	13.4451	43.5962					Shapiro-Wilk W	0.986	0.6698
Listvyanka	spring 2023	Coastal zone (0.5 m)	Eulimnogammarus verrucosus	0.4213	15.67	204.03	72	5.52978	11.0596	26.251					p(normal)	0.847	3.632e-05
Listvyanka	spring 2023	Coastal zone (0.5 m)	Eulimnogammarus verrucosus	0.3313	18.32	204.03	72	6.46493	12.9299	39.0277					Anderson-Darling A	0.193	2.814
Listvyanka	spring 2022	Coastal zone (0.5 m)	Eulimnogammarus verrucosus	0.2525	22.09	204.03	72	7.79532	15.5906	61.7451					p(normal)	0.8894	2.076e-07
Listvyanka	spring 2023	Coastal zone (0.5 m)	Eulimnogammarus verrucosus	0.3639	14.22	204.03	72	5.01809	10.0362	27.5795					p(Monte Carlo)	0.8986	0.0001
Listvyanka	spring 2023	Coastal zone (0.5 m)	Eulimnogammarus verrucosus	0.2778	16.53	204.03	72	5.83326	11.6665	41.9961					Lilliefors L	0.06383	0.387
Listvyanka	spring 2023	Coastal zone (0.5 m)	Eulimnogammarus verrucosus	0.1573	16.65	204.03	72	5.87561	11.7512	74.7057					p(normal)	0.9135	0.0001
Listvyanka	spring 2023	Coastal zone (0.5 m)	Eulimnogammarus verrucosus	0.3266	18.05	204.03	72	6.36965	12.7393	39.0058					p(Monte Carlo)	0.9135	0.0001
Listvyanka	spring 2023	Coastal zone (0.5 m)	Eulimnogammarus verrucosus	0.1414	18.63	204.03	72	6.57433	13.1487	92.9891					Jarque-Bera JB	0.1816	6.301
Listvyanka	spring 2023	Coastal zone (0.5 m)	Eulimnogammarus verrucosus	0.3373	20.95	204.03	72	7.39303	14.7861	43.8365					p(normal)	0.9132	0.04282
Listvyanka	spring 2023	Coastal zone (0.5 m)	Eulimnogammarus verrucosus	0.104	17.33	204.03	72	6.11557	12.2311	117.607					p(Monte Carlo)	0.9114	0.0213
Listvyanka	spring 2023	Coastal zone (0.5 m)	Eulimnogammarus verrucosus	0.1181	16.92	204.03	72	5.97089	11.9418	101.116
Listvyanka	spring 2023	Coastal zone (0.5 m)	Eulimnogammarus verrucosus	0.0736	17.35	204.03	72	6.12263	12.2453	166.376
Listvyanka	spring 2023	Coastal zone (0.5 m)	Eulimnogammarus verrucosus	0.1346	22.14	204.03	72	7.81297	15.6259	116.092					ANOVA
Listvyanka	spring 2023	Coastal zone (0.5 m)	Eulimnogammarus verrucosus	0.1119	16.43	204.03	72	5.79797	11.5959	103.628
Listvyanka	spring 2023	Coastal zone (0.5 m)	Eulimnogammarus verrucosus	0.1425	18.28	204.03	72	6.45082	12.9016	90.5378						Sum of sqrs	df	Mean square	F	p (same)
Listvyanka	spring 2023	Coastal zone (0.5 m)	Eulimnogammarus verrucosus	0.1116	17.51	204.03	72	6.17909	12.3582	110.736					Between groups:	2003.22	1	2003.22	9.177	0.00357
Listvyanka	spring 2023	Coastal zone (0.5 m)	Eulimnogammarus sp.	0.241	17.01	204.03	72	6.00265	12.0053	49.8145					Within groups:	13533.7	62	218.286	Permutation p (n=99999)
Listvyanka	spring 2023	Coastal zone (0.5 m)	Eulimnogammarus sp.	0.0197	15.85	204.03	72	5.5933	11.1866	567.847					Total:	15536.9	63	0.00245
Listvyanka	spring 2023	Coastal zone (0.5 m)	Brandtia sp.	0.1055	19.12	204.03	72	6.74724	13.4945	127.91
															Components of variance (only for random effects):
Angara River	spring 2023	Coastal zone (0.5 m)	Pallasea sp.	0.128	15.39	204.03	72	5.43097	10.8619	84.8588					Var(group):	68.983	Var(error):	218.286	ICC:	0.240134
Buguldeika	spring 2023	Deep water zone (70 m)	Ommatogammarus flavus	0.3922	2.86	204.03	72	1.00926	2.01853	5.14668
															omega2:	0.1133
Listvyanka	autumn 2023	Coastal zone (0.5 m)	Eulimnogammarus verrucosus	0.2953	5.48	204.03	72	1.93383	3.86767	13.0974
Listvyanka	autumn 2023	Coastal zone (0.5 m)	Eulimnogammarus verrucosus	0.4313	2.56	204.03	72	0.903397	1.80679	4.18918					Levene´s test for homogeneity of variance, from means	p (same):	6.029e-15
Listvyanka	autumn 2023	Coastal zone (0.5 m)	Eulimnogammarus verrucosus	0.2528	4.5	204.03	72	1.588	3.176	12.5633					Levene´s test, from medians	p (same):	0.0001373
Listvyanka	autumn 2023	Coastal zone (0.5 m)	Eulimnogammarus verrucosus	0.2127	5.87	204.03	72	2.07146	4.14292	19.4778
Listvyanka	autumn 2023	Coastal zone (0.5 m)	Eulimnogammarus verrucosus	0.2159	9.07	204.03	72	3.20071	6.40141	29.6499					Welch F test in the case of unequal variances: F=3,508, df=17,01, p=0,07837
Listvyanka	autumn 2023	Coastal zone (0.5 m)	Eulimnogammarus verrucosus	0.2398	6.56	204.03	72	2.31495	4.62991	19.3074
Angara River	autumn 2023	Coastal zone (0.5 m)	Eulimnogammarus verrucosus	0.5904	141.21	204.03	72	49.8315	99.663	168.806
Buguldeika	autumn 2023	Coastal zone (0.5 m)	Eulimnogammarus verrucosus	0.2068	5.37	204.03	72	1.89502	3.79003	18.327
Buguldeika	autumn 2023	Coastal zone (0.5 m)	Eulimnogammarus verrucosus	0.2849	10.45	204.03	72	3.68769	7.37539	25.8876					Mann-Whitney paiwize
Buguldeika	autumn 2023	Coastal zone (0.5 m)	Eulimnogammarus verrucosus	0.2115	5.81	204.03	72	2.05029	4.10057	19.3881					Raw p values, sequential Bonferroni significance
Buguldeika	autumn 2023	Coastal zone (0.5 m)	Eulimnogammarus verrucosus	0.177	8.68	204.03	72	3.06308	6.12616	34.6111
Buguldeika	autumn 2023	Coastal zone (0.5 m)	Eulimnogammarus verrucosus	0.3067	11.53	204.03	72	4.06881	8.13763	26.5329						IBU_spring 2023 (0.5 m)	IBU_autumn 2023 (0.5 m)
Buguldeika	autumn 2023	Coastal zone (0.5 m)	Eulimnogammarus verrucosus	0.2526	0.1597	204.03	72	0.0563564	0.112713	0.446211					IBU_spring 2023 (0.5 m)		0.02559
Buguldeika	autumn 2023	Coastal zone (0.5 m)	Eulimnogammarus verrucosus	0.2607	18.71	204.03	72	6.60256	13.2051	50.6525					IBU_autumn 2023 (0.5 m)	0.02559
Buguldeika	autumn 2023	Coastal zone (0.5 m)	Eulimnogammarus verrucosus	0.2227	144.84	204.03	72	51.1125	102.225	459.025
Buguldeika	autumn 2023	Coastal zone (0.5 m)	Eulimnogammarus verrucosus	0.1505	131.92	204.03	72	46.5532	93.1063	618.647
Buguldeika	autumn 2023	Coastal zone (0.5 m)	Eulimnogammarus verrucosus	0.1053	171.77	204.03	72	60.6158	121.232	1151.3					t-test
Buguldeika	autumn 2023	Coastal zone (0.5 m)	Eulimnogammarus verrucosus	0.1956	263.84	204.03	72	93.1063	186.213	952.007
															IBU_spring 2023 (0.5 m)		IBU_autumn 2023 (0.5 m)
															N:	46	N:	18
															Mean:	6.1483	Mean:	18.592
															95% conf.:	(5,9012 6,3954)	95% conf.:	(4,5767 32,607)
															Variance:	0.69239	Variance:	794.27

## Sheet: IBU_boxplot
Location, seasonality, species	Concentraion of Ibuprofen, per amphipod wet weight, ng/g	Decoding to species
Angara River, spring 2023, Eulimnogammarus sp.	40.6781	Angara River, spring 2023, Eulimnogammarus verrucosus
Angara River, spring 2023, Eulimnogammarus sp.	25.3599	Angara River, spring 2023, Eulimnogammarus verrucosus
Angara River, spring 2023, Eulimnogammarus sp.	32.3668	Angara River, spring 2023, Eulimnogammarus verrucosus
Angara River, spring 2023, Eulimnogammarus sp.	46.4714	Angara River, spring 2023, Eulimnogammarus verrucosus
Angara River, spring 2023, Eulimnogammarus sp.	24.9385	Angara River, spring 2023, Eulimnogammarus cyaneus
Angara River, spring 2023, Eulimnogammarus sp.	16.8358	Angara River, spring 2023, Eulimnogammarus cyaneus
Angara River, spring 2023, Eulimnogammarus sp.	24.3845	Angara River, spring 2023, Eulimnogammarus cyaneus
Angara River, spring 2023, Brandtia sp.	174.892
Angara River, spring 2023, Brandtia sp.	427.745
Angara River, spring 2023, Brandtia sp.	426.996
Angara River, spring 2023, Brandtia sp.	390.923
Angara River, spring 2023, Brandtia sp.	392.028
Listvyanka, spring 2023, Eulimnogammarus verrucosus	34.2949
Listvyanka, spring 2023, Eulimnogammarus verrucosus	30.0777
Listvyanka, spring 2023, Eulimnogammarus verrucosus	16.9896
Listvyanka, spring 2023, Eulimnogammarus verrucosus	30.7209
Listvyanka, spring 2023, Eulimnogammarus verrucosus	14.9064
Listvyanka, spring 2023, Eulimnogammarus verrucosus	41.3833
Listvyanka, spring 2023, Eulimnogammarus verrucosus	32.8671
Listvyanka, spring 2023, Eulimnogammarus verrucosus	18.5061
Listvyanka, spring 2023, Eulimnogammarus verrucosus	46.7914
Listvyanka, spring 2023, Eulimnogammarus verrucosus	30.2056
Listvyanka, spring 2023, Eulimnogammarus verrucosus	31.0077
Listvyanka, spring 2023, Eulimnogammarus verrucosus	25.9523
Listvyanka, spring 2023, Eulimnogammarus verrucosus	33.9346
Listvyanka, spring 2023, Eulimnogammarus verrucosus	33.6687
Listvyanka, spring 2023, Eulimnogammarus verrucosus	43.5962
Listvyanka, spring 2023, Eulimnogammarus verrucosus	26.251
Listvyanka, spring 2023, Eulimnogammarus verrucosus	39.0277
Listvyanka, spring 2023, Eulimnogammarus verrucosus	61.7451
Listvyanka, spring 2023, Eulimnogammarus verrucosus	27.5795
Listvyanka, spring 2023, Eulimnogammarus verrucosus	41.9961
Listvyanka, spring 2023, Eulimnogammarus verrucosus	74.7057
Listvyanka, spring 2023, Eulimnogammarus verrucosus	39.0058
Listvyanka, spring 2023, Eulimnogammarus verrucosus	92.9891
Listvyanka, spring 2023, Eulimnogammarus verrucosus	43.8365
Listvyanka, spring 2023, Eulimnogammarus verrucosus	117.607
Listvyanka, spring 2023, Eulimnogammarus verrucosus	101.116
Listvyanka, spring 2023, Eulimnogammarus verrucosus	166.376
Listvyanka, spring 2023, Eulimnogammarus verrucosus	116.092
Listvyanka, spring 2023, Eulimnogammarus verrucosus	103.628
Listvyanka, spring 2023, Eulimnogammarus verrucosus	90.5378
Listvyanka, spring 2023, Eulimnogammarus verrucosus	110.736
Listvyanka, autumn 2023, Eulimnogammarus verrucosus	13.0974
Listvyanka, autumn 2023, Eulimnogammarus verrucosus	4.18918
Listvyanka, autumn 2023, Eulimnogammarus verrucosus	12.5633
Listvyanka, autumn 2023, Eulimnogammarus verrucosus	19.4778
Listvyanka, autumn 2023, Eulimnogammarus verrucosus	29.6499
Listvyanka, autumn 2023, Eulimnogammarus verrucosus	19.3074
Buguldeika, autumn 2023, Eulimnogammarus verrucosus	18.327
Buguldeika, autumn 2023, Eulimnogammarus verrucosus	25.8876
Buguldeika, autumn 2023, Eulimnogammarus verrucosus	19.3881
Buguldeika, autumn 2023, Eulimnogammarus verrucosus	34.6111
Buguldeika, autumn 2023, Eulimnogammarus verrucosus	26.5329
Buguldeika, autumn 2023, Eulimnogammarus verrucosus	0.446211
Buguldeika, autumn 2023, Eulimnogammarus verrucosus	50.6525
Buguldeika, autumn 2023, Eulimnogammarus verrucosus	459.025
Buguldeika, autumn 2023, Eulimnogammarus verrucosus	618.647
Buguldeika, autumn 2023, Eulimnogammarus verrucosus	1151.3
Buguldeika, autumn 2023, Eulimnogammarus verrucosus	952.007

## Sheet: IBU_derivative
Sample	Location	Selection area	Seasonality	Species	Ibuprofen derivative				Summary statistic
1	Angara River	Coastal zone (0.5 m)	autumn 2023	Eulimnogammarus verrucosus	1					IBU_autumn 2023 (0.5 m)
2	Angara River	Coastal zone (0.5 m)	autumn 2023	Eulimnogammarus verrucosus	0				N	120
3	Angara River	Coastal zone (0.5 m)	autumn 2023	Eulimnogammarus verrucosus	1				Min	0
4	Angara River	Coastal zone (0.5 m)	autumn 2023	Eulimnogammarus verrucosus	1				Max	1
5	Angara River	Coastal zone (0.5 m)	autumn 2023	Eulimnogammarus verrucosus	0				Sum	28
6	Angara River	Coastal zone (0.5 m)	autumn 2023	Eulimnogammarus verrucosus	1				Mean	0.233333
7	Angara River	Coastal zone (0.5 m)	autumn 2023	Eulimnogammarus verrucosus	0				Std. error	0.038772
8	Angara River	Coastal zone (0.5 m)	autumn 2023	Eulimnogammarus verrucosus	0				Variance	0.180392
9	Listvyanka	Coastal zone (0.5 m)	autumn 2023	Eulimnogammarus verrucosus	0				Stand. dev	0.424726
10	Listvyanka	Coastal zone (0.5 m)	autumn 2023	Eulimnogammarus verrucosus	0				Median	0
11	Listvyanka	Coastal zone (0.5 m)	autumn 2023	Eulimnogammarus verrucosus	0				25 prcntil	0
12	Listvyanka	Coastal zone (0.5 m)	autumn 2023	Eulimnogammarus verrucosus	0				75 prcntil	0
13	Listvyanka	Coastal zone (0.5 m)	autumn 2023	Eulimnogammarus verrucosus	0				Skewness	1.277
14	Listvyanka	Coastal zone (0.5 m)	autumn 2023	Eulimnogammarus verrucosus	0				Kurtosis	-0.375829
15	Listvyanka	Coastal zone (0.5 m)	autumn 2023	Eulimnogammarus verrucosus	0				Geom. mean	0
16	Listvyanka	Coastal zone (0.5 m)	autumn 2023	Eulimnogammarus verrucosus	0				Coeff. var	182.025
17	Listvyanka	Coastal zone (0.5 m)	autumn 2023	Eulimnogammarus verrucosus	0
18	Listvyanka	Coastal zone (0.5 m)	autumn 2023	Eulimnogammarus verrucosus	0
19	Listvyanka	Coastal zone (0.5 m)	autumn 2023	Eulimnogammarus verrucosus	0				Normality tests
20	Listvyanka	Coastal zone (0.5 m)	autumn 2023	Eulimnogammarus verrucosus	0					IBU_autumn 2023 (0.5 m)
21	Listvyanka	Coastal zone (0.5 m)	autumn 2023	Eulimnogammarus verrucosus	0				N	120
22	Listvyanka	Coastal zone (0.5 m)	autumn 2023	Eulimnogammarus verrucosus	0				Shapiro-Wilk W	0.5235
23	Listvyanka	Coastal zone (0.5 m)	autumn 2023	Eulimnogammarus verrucosus	0				p(normal)	5.147e-18
24	Listvyanka	Coastal zone (0.5 m)	autumn 2023	Eulimnogammarus verrucosus	0				Anderson-Darling A	29.65
25	Listvyanka	Coastal zone (0.5 m)	autumn 2023	Eulimnogammarus verrucosus	0				p(normal)	5.814e-67
26	Listvyanka	Coastal zone (0.5 m)	autumn 2023	Eulimnogammarus verrucosus	0				p(Monte Carlo)	0.0001
27	Listvyanka	Coastal zone (0.5 m)	autumn 2023	Eulimnogammarus verrucosus	1				Lilliefors L	0.4753
28	Listvyanka	Coastal zone (0.5 m)	autumn 2023	Eulimnogammarus verrucosus	0				p(normal)	0.0001
29	Listvyanka	Coastal zone (0.5 m)	autumn 2023	Eulimnogammarus verrucosus	1				p(Monte Carlo)	0.0001
30	Listvyanka	Coastal zone (0.5 m)	autumn 2023	Eulimnogammarus verrucosus	0				Jarque-Bera JB	32.64
31	Listvyanka	Coastal zone (0.5 m)	autumn 2023	Eulimnogammarus verrucosus	1				p(normal)	8.166e-08
32	Listvyanka	Coastal zone (0.5 m)	autumn 2023	Eulimnogammarus verrucosus	0				p(Monte Carlo)	0.0007
33	Listvyanka	Coastal zone (0.5 m)	autumn 2023	Eulimnogammarus verrucosus	0
34	Listvyanka	Coastal zone (0.5 m)	autumn 2023	Eulimnogammarus verrucosus	0
35	Listvyanka	Coastal zone (0.5 m)	autumn 2023	Eulimnogammarus verrucosus	0
36	Listvyanka	Coastal zone (0.5 m)	autumn 2023	Eulimnogammarus verrucosus	0
37	Listvyanka	Coastal zone (0.5 m)	autumn 2023	Eulimnogammarus verrucosus	0
38	Listvyanka	Coastal zone (0.5 m)	autumn 2023	Eulimnogammarus verrucosus	0
39	Listvyanka	Coastal zone (0.5 m)	autumn 2023	Eulimnogammarus verrucosus	0
40	Listvyanka	Coastal zone (0.5 m)	autumn 2023	Eulimnogammarus verrucosus	0
41	Listvyanka	Coastal zone (0.5 m)	autumn 2023	Eulimnogammarus verrucosus	0
42	Listvyanka	Coastal zone (0.5 m)	autumn 2023	Eulimnogammarus verrucosus	0
43	Buguldeika	Coastal zone (0.5 m)	autumn 2023	Eulimnogammarus verrucosus	0
44	Buguldeika	Coastal zone (0.5 m)	autumn 2023	Eulimnogammarus verrucosus	0
45	Buguldeika	Coastal zone (0.5 m)	autumn 2023	Eulimnogammarus verrucosus	0
46	Buguldeika	Coastal zone (0.5 m)	autumn 2023	Eulimnogammarus verrucosus	0
47	Buguldeika	Coastal zone (0.5 m)	autumn 2023	Eulimnogammarus verrucosus	0
48	Buguldeika	Coastal zone (0.5 m)	autumn 2023	Eulimnogammarus verrucosus	0
49	Buguldeika	Coastal zone (0.5 m)	autumn 2023	Eulimnogammarus verrucosus	0
50	Buguldeika	Coastal zone (0.5 m)	autumn 2023	Eulimnogammarus verrucosus	0
51	Buguldeika	Coastal zone (0.5 m)	autumn 2023	Eulimnogammarus verrucosus	0
52	Buguldeika	Coastal zone (0.5 m)	autumn 2023	Eulimnogammarus verrucosus	0
53	Buguldeika	Coastal zone (0.5 m)	autumn 2023	Eulimnogammarus verrucosus	0
54	Buguldeika	Coastal zone (0.5 m)	autumn 2023	Eulimnogammarus verrucosus	0
55	Buguldeika	Coastal zone (0.5 m)	autumn 2023	Eulimnogammarus verrucosus	0
56	Buguldeika	Coastal zone (0.5 m)	autumn 2023	Eulimnogammarus verrucosus	0
57	Buguldeika	Coastal zone (0.5 m)	autumn 2023	Eulimnogammarus verrucosus	1
58	Buguldeika	Coastal zone (0.5 m)	autumn 2023	Eulimnogammarus verrucosus	1
59	Buguldeika	Coastal zone (0.5 m)	autumn 2023	Eulimnogammarus verrucosus	0
60	Buguldeika	Coastal zone (0.5 m)	autumn 2023	Eulimnogammarus verrucosus	1
61	Buguldeika	Coastal zone (0.5 m)	autumn 2023	Eulimnogammarus verrucosus	1
62	Buguldeika	Coastal zone (0.5 m)	autumn 2023	Eulimnogammarus verrucosus	1
63	Buguldeika	Coastal zone (0.5 m)	autumn 2023	Eulimnogammarus verrucosus	0
64	Buguldeika	Coastal zone (0.5 m)	autumn 2023	Eulimnogammarus verrucosus	1
65	Buguldeika	Coastal zone (0.5 m)	autumn 2023	Eulimnogammarus verrucosus	1
66	Buguldeika	Coastal zone (0.5 m)	autumn 2023	Eulimnogammarus verrucosus	0
67	Buguldeika	Coastal zone (0.5 m)	autumn 2023	Eulimnogammarus verrucosus	1
68	Buguldeika	Coastal zone (0.5 m)	autumn 2023	Eulimnogammarus verrucosus	1
69	Buguldeika	Coastal zone (0.5 m)	autumn 2023	Eulimnogammarus verrucosus	0
70	Buguldeika	Coastal zone (0.5 m)	autumn 2023	Eulimnogammarus verrucosus	0
71	Buguldeika	Coastal zone (0.5 m)	autumn 2023	Eulimnogammarus verrucosus	1
72	Buguldeika	Coastal zone (0.5 m)	autumn 2023	Eulimnogammarus verrucosus	0
73	Buguldeika	Coastal zone (0.5 m)	autumn 2023	Eulimnogammarus verrucosus	0
74	Buguldeika	Coastal zone (0.5 m)	autumn 2023	Eulimnogammarus verrucosus	0
75	Buguldeika	Coastal zone (0.5 m)	autumn 2023	Eulimnogammarus verrucosus	0
76	Buguldeika	Coastal zone (0.5 m)	autumn 2023	Eulimnogammarus verrucosus	0
77	Buguldeika	Coastal zone (0.5 m)	autumn 2023	Eulimnogammarus verrucosus	0
78	Buguldeika	Coastal zone (0.5 m)	autumn 2023	Eulimnogammarus verrucosus	0
79	Buguldeika	Coastal zone (0.5 m)	autumn 2023	Eulimnogammarus verrucosus	1
80	Buguldeika	Coastal zone (0.5 m)	autumn 2023	Eulimnogammarus verrucosus	0
81	Buguldeika	Coastal zone (0.5 m)	autumn 2023	Eulimnogammarus verrucosus	1
82	Buguldeika	Coastal zone (0.5 m)	autumn 2023	Eulimnogammarus verrucosus	0
83	Buguldeika	Coastal zone (0.5 m)	autumn 2023	Eulimnogammarus verrucosus	0
84	Buguldeika	Coastal zone (0.5 m)	autumn 2023	Eulimnogammarus verrucosus	0
85	Buguldeika	Coastal zone (0.5 m)	autumn 2023	Eulimnogammarus verrucosus	0
86	Buguldeika	Coastal zone (0.5 m)	autumn 2023	Eulimnogammarus verrucosus	0
87	B. Goloustnoe	Coastal zone (0.5 m)	autumn 2023	Eulimnogammarus verrucosus	0
88	B. Goloustnoe	Coastal zone (0.5 m)	autumn 2023	Eulimnogammarus verrucosus	1
89	B. Goloustnoe	Coastal zone (0.5 m)	autumn 2023	Eulimnogammarus verrucosus	0
90	B. Goloustnoe	Coastal zone (0.5 m)	autumn 2023	Eulimnogammarus verrucosus	1
91	B. Goloustnoe	Coastal zone (0.5 m)	autumn 2023	Eulimnogammarus verrucosus	1
92	B. Goloustnoe	Coastal zone (0.5 m)	autumn 2023	Eulimnogammarus verrucosus	1
93	B. Goloustnoe	Coastal zone (0.5 m)	autumn 2023	Eulimnogammarus verrucosus	0
94	B. Goloustnoe	Coastal zone (0.5 m)	autumn 2023	Eulimnogammarus verrucosus	1
95	B. Goloustnoe	Coastal zone (0.5 m)	autumn 2023	Eulimnogammarus verrucosus	1
96	B. Goloustnoe	Coastal zone (0.5 m)	autumn 2023	Eulimnogammarus verrucosus	1
97	B. Goloustnoe	Coastal zone (0.5 m)	autumn 2023	Eulimnogammarus verrucosus	1
98	B. Goloustnoe	Coastal zone (0.5 m)	autumn 2023	Eulimnogammarus verrucosus	1
99	B. Goloustnoe	Coastal zone (0.5 m)	autumn 2023	Eulimnogammarus verrucosus	0
100	B. Goloustnoe	Coastal zone (0.5 m)	autumn 2023	Eulimnogammarus verrucosus	0
101	B. Goloustnoe	Coastal zone (0.5 m)	autumn 2023	Eulimnogammarus verrucosus	0
102	B. Goloustnoe	Coastal zone (0.5 m)	autumn 2023	Eulimnogammarus verrucosus	0
103	B. Goloustnoe	Coastal zone (0.5 m)	autumn 2023	Eulimnogammarus verrucosus	0
104	B. Goloustnoe	Coastal zone (0.5 m)	autumn 2023	Eulimnogammarus verrucosus	0
105	B. Goloustnoe	Coastal zone (0.5 m)	autumn 2023	Eulimnogammarus verrucosus	0
106	B. Goloustnoe	Coastal zone (0.5 m)	autumn 2023	Eulimnogammarus verrucosus	0
107	B. Goloustnoe	Coastal zone (0.5 m)	autumn 2023	Eulimnogammarus verrucosus	0
108	B. Goloustnoe	Coastal zone (0.5 m)	autumn 2023	Eulimnogammarus verrucosus	0
109	B. Goloustnoe	Coastal zone (0.5 m)	autumn 2023	Eulimnogammarus verrucosus	0
110	B. Goloustnoe	Coastal zone (0.5 m)	autumn 2023	Eulimnogammarus verrucosus	0
111	B. Goloustnoe	Coastal zone (0.5 m)	autumn 2023	Eulimnogammarus verrucosus	0
112	B. Goloustnoe	Coastal zone (0.5 m)	autumn 2023	Eulimnogammarus verrucosus	0
113	Kultuk	Coastal zone (0.5 m)	autumn 2023	Eulimnogammarus verrucosus	0
114	Kultuk	Coastal zone (0.5 m)	autumn 2023	Eulimnogammarus verrucosus	0
115	Kultuk	Coastal zone (0.5 m)	autumn 2023	Eulimnogammarus verrucosus	0
116	Kultuk	Coastal zone (0.5 m)	autumn 2023	Eulimnogammarus verrucosus	0
117	Kultuk	Coastal zone (0.5 m)	autumn 2023	Eulimnogammarus verrucosus	0
118	Kultuk	Coastal zone (0.5 m)	autumn 2023	Eulimnogammarus verrucosus	0
119	Kultuk	Coastal zone (0.5 m)	autumn 2023	Eulimnogammarus verrucosus	0
120	Kultuk	Coastal zone (0.5 m)	autumn 2023	Eulimnogammarus verrucosus	0
